# Supplementary material for: Evaluation of Loco-Regional Skin Toxicity Induced by an In Situ Forming Depot after a Single Subcutaneous Injection at Different Volumes and Flow Rates in Göttingen Minipigs
Source: Int J Mol Sci. 2021 Aug 26;22(17):9250. doi: 10.3390/ijms22179250 (PMC8431084; doi:10.3390/ijms22179250)
Supplement: Supplementary file 1 [file ijms-22-09250-s001.zip]

Archive with 1 entries (1 files):
- ijms-1330510-supplementary.pdf
